# Supplementary material for: Optimizing Sparse Testing for Genomic Prediction of Plant Breeding Crops
Source: Genes (Basel). 2023 Apr 17;14(4):927. doi: 10.3390/genes14040927 (PMC10137724; doi:10.3390/genes14040927)
Supplement: Supplementary file 1 [file genes-14-00927-s001.zip]

Archive with 13 entries (11 files):
- Supplementary Material - R code of the 4 Methods for sparste allocations/
- Supplementary Material - R code of the 4 Methods for sparste allocations/R code of the 4 Methods for sparste allocations/
- Supplementary Material - R code of the 4 Methods for sparste allocations/R code of the 4 Methods for sparste allocations/1.env_random_line.R
- Supplementary Material - R code of the 4 Methods for sparste allocations/R code of the 4 Methods for sparste allocations/2.env_partial_random_line.R
- Supplementary Material - R code of the 4 Methods for sparste allocations/R code of the 4 Methods for sparste allocations/3.env_random_ibd.R
- Supplementary Material - R code of the 4 Methods for sparste allocations/R code of the 4 Methods for sparste allocations/4.env_ibd.R
- Supplementary Material - R code of the 4 Methods for sparste allocations/R code of the 4 Methods for sparste allocations/cross_validators_env.R
- Supplementary Material - R code of the 4 Methods for sparste allocations/R code of the 4 Methods for sparste allocations/M1.env_random_line.R
- Supplementary Material - R code of the 4 Methods for sparste allocations/R code of the 4 Methods for sparste allocations/M2.env_partial_random_line.R
- Supplementary Material - R code of the 4 Methods for sparste allocations/R code of the 4 Methods for sparste allocations/M3.env_random_ibd.R
- Supplementary Material - R code of the 4 Methods for sparste allocations/R code of the 4 Methods for sparste allocations/M4.env_ibd.R
- Supplementary Material - R code of the 4 Methods for sparste allocations/R code of the 4 Methods for sparste allocations/utils.R
- Supplementary Material - Result Small Data Sets.pdf
